# Supplementary material for: The Accelerate Pheno™ System—A New Tool in Microbiological Diagnostics of Bloodstream Infections: A Pilot Study from Poland
Source: Pathogens. 2022 Nov 24;11(12):1415. doi: 10.3390/pathogens11121415 (PMC9781321; doi:10.3390/pathogens11121415)
Supplement: Supplementary file 1 [file pathogens-11-01415-s001.zip]

Archive with 1 entries (1 files):
- pathogens-2003621-supplementary.pdf
